# Supplementary material for: Traits explain invasion of alien plants into tropical rainforests
Source: Ecol Evol. 2021 Mar 25;11(9):3808–19. doi: 10.1002/ece3.7206 (PMC8093684; doi:10.1002/ece3.7206)
Supplement: Supplementary file 2 [file ECE3-11-3808-s001.xls]

## Sheet: naturalization_data
species	bg	time	height	family	sla	la	status	sm	avfgnor	dispersalc	dispersal2
Banksia robur	BBG	26	1.19	Proteaceae	4555	165	0	23.76	nor	nona	0
Berberis truxillensis	BBG	26	1.45	Berberidaceae	24.58	385.6	0	1.19	avg	animal	1
Brunfelsia americana	BBG	26	1.81	Solanaceae	23.22	179.1	0	4.62	nor	nona	0
Buxus sempervirens	BBG	26	2.82	Buxaceae	1763	6877	0	13.9	nor	animal	1
Callicoma serratifolia	BBG	26	3.77	Cunoniaceae	8324	61.43	0	0.18	nor	animal	1
Callistemon lanceolatus	BBG	16	1.69	Myrtaceae	4612	22.9	0	0.098	avg	animal	1
Camellia sasanqua	BBG	26	1.92	Theaceae	6135	237.1	0	507.61	nor	nona	0
Cestrum elegans	BBG	26	2.54	Solanaceae	16.98	68.67	0	11.04	avg	animal	1
Cestrum nocturnum	BBG	26	1.69	Solanaceae	4035	81.84	0	3236	nor	animal	1
Costus spiralis	BBG	9	1.57	Costaceae	23.04	323	0	2811	avg	nona	0
Eucalyptus globulus subsp. maidenii	BBG	9	11.88	Myrtaceae	19.68	124.9	0	6.06	nor	nona	0
Eucalyptus robusta	BBG	16	8.25	Myrtaceae	7349	86.15	0	3.15	nor	nona	0
Eugenia uniflora	BBG	26	2.73	Myrtaceae	7943	25.22	0	258.29	nor	animal	1
Gleditsia assamica	BBG	26	15.2	Leguminosae	12.56	225.8	0	199.71	avg	nona	0
Hibiscus mutabilis	BBG	9	2.13	Malvaceae	14.71	20.03	0	1.18	avg	nona	0
Hydrangea macrophylla	BBG	26	1.43	Hydrangeaceae	25.62	102.3	0	0.532	nor	nona	0
Hymenocallis littoralis	BBG	26	0.67	Amaryllidaceae	12.04	130.4	0	58273	avf	nona	0
Justicia carnea	BBG	16	1.19	Acanthaceae	40.19	157.9	0	10628	avg	nona	0
Lantana camara	BBG	26	2.34	Verbenaceae	27.19	127	0	14	nor	animal	1
Nerium oleander	BBG	26	2.05	Apocynaceae	5943	67.38	0	3.8	nor	nona	0
Oenothera biennis	BBG	26	0.99	Onagraceae	18.71	91.92	0	0.4	nor	nona	0
Rhododendron dilatatum	BBG	9	1.1	Ericaceae	9.96	50.9	0	0.128077	avg	nona	0
Scaevola taccada	BBG	9	1.57	Goodeniaceae	4623	180.8	0	2.18	avg	nona	0
Solanum pseudocapsicum var. diflorum	BBG	26	1.05	Soalanceae	25.25	111.6	0	3	nor	animal	1
Anthurium cordatum	BRBG	10	0.66	Araceae	12.11	151.3	0	6729	os	nona	0
Caladium bicolor	BRBG	10	0.58	Araceae	21.22	142.2	0	4.57	avf	nona	0
Couroupita guianensis	BRBG	10	4.76	Lecythidaceae	35.54	268.4	0	5	nor	animal	1
Kigelia africana	BRBG	10	4.47	Bignoniaceae	7364	176	0	123	nor	nona	0
Malvaviscus arboreus	BRBG	10	1.81	Malvaceae	14.96	182.6	0	46.41	nor	nona	0
Markhamia sp.	BRBG	10	4.39	Bignoniaceae	16.49	227.7	0	28.63	avg	nona	0
Ochna kirkii	BRBG	10	2.13	Ochnaceae	11.26	146.9	0	14.68	avg	animal	1
Philodendron melanochrysum	BRBG	10	0.4	Araceae	7.28	144	0	2.96	avg	nona	0
Philodendron panduriforme	BRBG	10	0.5	Araceae	3737	90.57	0	2.96	avg	nona	0
Philodendron squamiferum	BRBG	10	0.45	Araceae	2934	597.9	0	2.96	avg	nona	0
Prunus cerasoides	BRBG	10	2.73	Rosaceae	15.76	236.4	0	320.58	nor	animal	1
Rhododendron mucronatum	BRBG	10	1.19	Ericaceae	10.21	40.77	0	0.128	avg	nona	0
Spathiphyllum sp.	BRBG	10	0.48	Araceae	7128	91.83	0	4.59	avf	nona	0
Acacia farnesiana	CBG	85	1.81	Leguminosae	10.12	12.47	0	66.6	nor	nona	0
Acanthus montanus	CBG	85	1.19	Acanthaceae	11.74	203.4	0	16.34	avg	nona	0
Agapanthus africanus	CBG	85	0.56	Amaryllidaceae	14.43	136.4	0	6.6	nor	nona	0
Agrimonia repens	CBG	52	0.74	Rosaceae	8588	119.4	0	17165	avg	nona	0
Arenga caudata	CBG	27	1.11	Arecaceae	9425	731.5	0	245	nor	nona	0
Arundo donax	CBG	38	2.73	Poaceae	18.13	139	0	0.109	nor	nona	0
Asparagus aethiopicus	CBG	38	0.99	Asparagaceae	8408	3169	0	36468	avg	animal	1
Asparagus setaceus	CBG	38	2.13	Asparagaceae	15.89	8165	0	30.4	nor	animal	1
Bauhinia corymbosa	CBG	85	1.19	Leguminosae	20.01	68.34	0	2.44	avg	nona	0
Berberis julianae	CBG	27	1.5	Berberidaceae	5652	25.19	0	24	nor	nona	0
Berberis vulgaris	CBG	85	1.45	Berberidaceae	15.18	10.06	0	13	nor	animal	1
Boenninghausenia albiflora	CBG	52	0.79	Rutaceae	27.79	42.76	0	0.1964	nor	nona	0
Buddleja davidii	CBG	52	1.81	Scrophulariaceae	20.36	75.45	0	0.1	nor	nona	0
Buxus sempervirens	CBG	85	2.82	Buxaceae	7563	4584	0	13.9	nor	nona	0
Caesalpinia gilliesii	CBG	27	2.24	Leguminosae	15.6	993.4	0	117.8	nor	nona	0
Calliandra haematocephala	CBG	85	1.45	Leguminosae	5476	89.32	0	55.12	avg	nona	0
Callicarpa japonica	CBG	52	1.25	Lamiaceae	20.3	54.6	0	1.24	nor	animal	1
Callistemon citrinus	CBG	38	2.82	Myrtaceae	6819	16.91	0	0.07	nor	nona	0
Callistemon coccineus	CBG	85	1.69	Myrtaceae	4.47	11.58	0	0.099	avg	nona	0
Callistemon formosus	CBG	27	2.34	Myrtaceae	5814	37.24	0	0.044	nor	nona	0
Canna indica	CBG	52	1.32	Cannaceae	22.51	326	0	15.51	nor	animal	1
Casuarina cunninghamiana	CBG	85	5.12	Casuarinaceae	3608	9.7	0	1.57	nor	nona	0
Casuarina equisetifolia	CBG	85	5.8	Casuarinaceae	3207	7502	0	4	nor	nona	0
Casuarina sp.	CBG	85	11.3	Casuarinaceae	12.33	567.1	0	3.75	avg	nona	0
Celtis bungeana	CBG	27	2.73	Cannabaceae	11.23	27.61	0	1.44	avg	nona	0
Cestrum calicynum	CBG	85	4.4	Solanaceae	13.91	85.85	0	11.04	avg	nona	0
Cestrum diurnum	CBG	52	1.92	Solanaceae	29.77	166.6	0	11.04	avg	animal	1
Cestrum nocturnum	CBG	85	1.69	Solanaceae	40.57	165.4	0	3236	nor	animal	1
Clerodendrum hastatum	CBG	85	1.85	Lamiaceae	24.57	413.1	0	7.44	avg	animal	1
Cornus capitata	CBG	85	4.09	Cornaceae	9645	56.77	0	36.23	nor	animal	1
Cotoneaster franchetii	CBG	85	2.13	Rosaceae	9174	11.25	0	19	nor	animal	1
Cunninghamia konishii	CBG	52	8.31	Cupressaceae	8091	10.17	0	5.7	nor	nona	0
Cupressus sempervirens	CBG	85	5.8	Cupressaceae	4499	4752	0	9.1	nor	nona	0
Cupressus sp.	CBG	85	9.5	Cupressaceae	10.2	103.2	0	8.90	avg	nona	0
Hippeastrum hybridum	CBG	85	0.52	Amaryllidaceae	10.46	184.3	0	58273	avf	nona	0
Podocarpus oleifolius	CBG	52	5.8	Podocarpaceae	6287	15.33	0	5.56	avg	nona	0
Acacia mangium	KBG	11	6.71	Leguminosae	8803	270.4	0	14	nor	animal	1
Albizia saman	KBG	11	6.45	Leguminosae	19.16	77.9	0	176	nor	nona	0
Inga laurina	KBG	11	3.93	Leguminosae	38.37	855.3	0	7.37	avg	nona	0
Spathodea campanulata	KBG	11	7.67	Bignoniaceae	8028	576.4	0	5	nor	nona	0
Swietenia macrophylla	KBG	11	10.4	Meliaceae	6448	482.5	0	566	nor	nona	0
Brugmansia x candida	BBG	26	2.25	Solanaceae	30.81	449689	1	10.07	nor	nona	0
Coffea sp.	BBG	26	1.24	Rubiaceae	30.34	2828209	1	158	nor	animal	1
Eupatorium odoratum	BBG	9	0.51	Compositae	29.73	1316245	1	2.4	nor	nona	0
Montanoa hibiscifolia	BBG	26	2.4	Compositae	57.54	854.92	1	1.05	nor	animal	1
Sanchezia speciosa	BBG	26	0.99	Acanthaceae	13.72	6630957	1	4.3	nor	nona	0
Impatiens balsamina	BRBG	9	0.25	Balsaminaceae	29.24	376656	1	9.2	nor	nona	0
Ageratina riparia	CBG	85	0.64	Compositae	57.1	124412	1	0.37	nor	nona	0
Austroeupatorium inulaeifolium	CBG	85	2.87	Compositae	73.17	742221	1	0.42	nor	nona	0
Bartlettina sordida	CBG	85	1.06	Compositae	42.67	289043	1	0.4	nor	nona	0
Brugmansia x candida	CBG	26	2.3	Solanaceae	60.8	3551764	1	10.07	nor	nona	0
Cestrum aurantiacum	CBG	110	3.28	Solanaceae	54.54	556078	1	5.29	nor	animal	1
Cestrum elegans	CBG	85	1.92	Solanaceae	34.85	864741	1	11.04	nor	animal	1
Chimonobambusa quadrangularis	CBG	85	3.07	Poaceae	33.9	798496	1	5.47	nor	nona	0
Clidemia hirta	CBG	85	0.42	Melastomataceae	43.62	66826	1	0.03	nor	animal	1
Cocculus laurifolius	CBG	85	1.55	Menispermaceae	15.32	58151	1	20.05	nor	nona	0
Dichroa febrifuga	CBG	85	1.76	Hydrangeaceae	33.89	1659385	1	0.33	nor	animal	1
Maranta lietzei	CBG	85	0.41	Marantaceae	35.9	939226	1	38.54	nor	animal	1
Ophiopogon japonicus	CBG	85	0.35	Asparagaceae	22.15	243523	1	34.05	nor	nona	0
Peristrophe hyssopifolia	CBG	38	0.59	Acanthaceae	41.34	574678	1	1.55	nor	nona	0
Piper aduncum	CBG	85	7.5	Piperaceae	46.67	260818	1	3.63	nor	animal	1
Solanum giganteum	CBG	27	2.71	Solanaceae	37.19	267891	1	2.7	nor	nona	0
Solanum verbascifolium	CBG	85	4.31	Solanaceae	34.59	2388628	1	3.34	nor	nona	0
Strobilanthes hamiltoniana	CBG	26	0.97	Acanthaceae	21.31	680276	1	3.96	nor	nona	0
Zapoteca tetragona	CBG	52	7.83	Leguminosae	31.55	1558124	1	28.5	nor	nona	0

## Sheet: abundance_data
dispersal2	timereal	sm	heightescapedata	sla	distancefromgardens	hapreddens	lhapreddens	ldm
0	9	2.4	0.51	29.73	125	11677059	4760211241	4760211241
1	26	1.05	2.4	57.54	50	2081973	3035901095	3443881142
0	26	3.96	0.97	21.31	50	12078025	4793972779	4929731145
0	26	4.3	0.99	13.72	25	8154746	4401185182	4401185182
0	26	10.7	2.25	30.81	25	2374517	3167379141	3181277156
0	26	10.7	2.3	60.8	450	6144319	4118113008	5621241717
1	26	158	1.24	30.34	150	8180006	4404277977	489175617
0	27	2.7	2.71	37.19	425	4668223	3843363578	532119204
0	38	1.55	0.59	41.34	250	9118864	4512930328	5850629323
0	52	28.5	7.83	31.55	350	14015666	4942760797	5400513362
1	85	0.03	0.42	43.62	375	8448463	4436569624	4804578118
1	85	0.33	1.76	33.89	125	7523243	4320582388	5180323823
0	85	0.37	0.64	57.1	325	7460214	4312169193	5076913298
0	85	0.4	1.06	42.67	225	8540397	4447392587	6423449802
0	85	0.42	2.87	73.17	50	4506584	3808124532	4914394062
0	85	3.34	4.31	34.59	275	1430119	2660342751	4145842977
1	85	3.63	7.5	46.67	50	2680103	328844032	328844032
0	85	5.47	3.07	33.9	325	5154895	3942531842	5163345874
1	85	11.04	1.92	34.85	100	4728908	3856279402	473454773
0	85	20.05	1.55	15.32	25	784851	4362908798	4362908798
0	85	34.05	0.35	22.15	375	8680635	4463679776	4835163431
1	85	38.54	0.41	35.9	150	9435366	4547050063	5257662022
1	105	5.29	3.28	54.54	125	33826143	5823819058	7021508422

## Sheet: distance_data
timereal	species	sm	dispersal2	disp	height	sla	meand	mediand	maxd	mind	log_spread_distance_from_garden
85	A	0.37	0	non_animal	0.64	57.1	255.9	235	375	184	5459586
85	B	0.42	0	non_animal	2.87	73.17	289.8	287.5	430	40	5661223
85	C	0.4	0	non_animal	1.06	42.67	253.1	283	388	1.5	5645447
26	D	10.7	0	non_animal	2.25	59.52	182.7	95	445	9	4553877
105	E	5.29	1	animal	3.29	54.65	268.9	304	450	1	5717028
85	F	11.04	1	animal	1.91	34.85	159.1	176	189	75	5170484
9	G	2.4	0	non_animal	0.51	29.73	114.5	114.5	122	107	4740575
85	H	5.47	0	non_animal	3.07	33.9	195.5	219	313	12	5389072
85	I	0.03	1	animal	0.42	43.62	124.7	7.2	364	3	1974081
85	J	20.05	0	non_animal	1.55	15.32	5	5	5	5	1609438
26	K	158	1	animal	1.24	30.34	49.35	38	132	19	3637586
85	L	0.33	1	animal	1.76	33.89	104.11	81	327	1	4394449
85	M	38.54	1	animal	0.41	35.9	94.19	86	177	17	4454347
26	N	1.05	1	animal	2.4	57.54	25.75	25.5	51	1	3238678
85	O	34.05	0	non_animal	0.35	22.15	236.7	236.7	441	54	5466794
38	P	1.55	0	non_animal	0.592	41.37	254	285.5	448	7	5654242
85	Q	3.63	1	animal	7.5	46.67	33	33	33	33	3496508
26	R	4.3	0	non_animal	0.99	13.72	8	9	10	5	2197225
27	S	2.7	0	non_animal	2.85	37.65	183	147	415	68	4990433
85	T	3.34	0	non_animal	4.31	34.59	200.3	138	435	67	4927254
26	U	3.96	0	non_animal	0.974	21.31	55.4	63	66	39	4143135
52	V	28.5	0	non_animal	7.81	31.55	358.5	363	369	348	5894402
