# Supplementary material for: Traits explain invasion of alien plants into tropical rainforests
Source: Ecol Evol. 2021 Mar 25;11(9):3808–19. doi: 10.1002/ece3.7206 (PMC8093684; doi:10.1002/ece3.7206)
Supplement: Supplementary file 3 [file ECE3-11-3808-s006.txt]

### File S8. R code used to calculate predicted density from naturalized aliens observations. 

predsigma <- NULL
preddens23 <- NULL
  w <- -0.005 	#sqrt leaf area coefficient from detection model result (Junaedi et al. 2018) 
  y <- 0.044 	#leaf area coefficient from detection model result (Junaedi et al. 2018)
  z <- 0.112 	#height coefficient from detection model result (Junaedi et al. 2018)
  t <- -0.003 	#shape coefficient from detection model result (Junaedi et al. 2018)
  u <- -0.0001 	#shape2 coefficient from detection model result (Junaedi et al. 2018)  NDetected <- ab23$Ndetected[1:23]
  Sh <- ab23$spSH[1:23]
  spH <- ab23$spH[1:23]
  spLA <- ab23$spLA[1:23]
  spL <- ab23$spL[1:23]
  Ls <- ab23$Ls[1:23]
  MSA <- 8.86
  MSh <- 6.39
  pi <- 3.1416
  
for (i in 1:23)   # for each of the 23 species
  {
#apply hierarchical detectability model (Junaedi et al. 2018) to calculate predicted density
  	predsigma[i] <- exp(w*(sqrt((spLA[i]-MSA)*(spLA[i]-MSA)))
                    + y*(spLA[i]-MSA)*(spLA[i]-MSA) 
                    + z*(spH[i]-2)
                    + t*(sqrt((Sh[i]-MSh)*(Sh[i]-MSh)))
                    + u*((Sh[i] - MSh)*(Sh[i] - MSh))) 
#calculate predicted density
      hapreddens24[i] <- NDetected[i] / (2 * Ls[i] * predsigma[i] * sqrt(pi/2)) 
  }
