# Supplementary material for: Traits explain invasion of alien plants into tropical rainforests
Source: Ecol Evol. 2021 Mar 25;11(9):3808–19. doi: 10.1002/ece3.7206 (PMC8093684; doi:10.1002/ece3.7206)
Supplement: Supplementary file 4 [file ECE3-11-3808-s005.txt]

### File S12. R code used in Bayesian logistic regression analysis in this study (model 1)


blr78 <- read.csv("modelsla-22aug-2017ch5.csv")
blr78
summary (blr78)
blr78$time <- as.numeric(blr78$time)
#standardized SLA
sla1 <- blr78$sla
msla <- mean(sla1)
sdsla <- sd(sla1)
stdsla <- (sla1-msla)/(2*sdsla)
#standardized time
time1 <- blr78$time
mtime <- mean(time1)
sdtime <- sd(time1)
stdtime <- (time1-mtime)/(2*sdtime)
#standardized H
height1 <- blr78$height
mheight <- mean(height1)
sdheight <- sd(height1)
stdheight <- (height1-mheight)/(2*sdheight)
#standardized seedmass
sm1 <- blr78$sm
msm1 <- mean(sm1)
sdsm <- sd(sm1)
stdsm <- (sm1-msm1)/(2*sdsm)
y <- blr78$status
x <- stdsla
o <- stdtime
q <- stdheight
u <- stdsm
r2 <- blr78$dispersal2
sink(paste(getwd(),"/blognov17.txt",sep=""))
cat("
    model {
    for (i in 1:102)
    {
    logit(p[i]) <- a + sla*(x[i]) +
    time*(o[i]) + 
    height*(q[i]) + 
    sm*(u[i]) +
    andisp*r2[i] 
    y[i] ~ dbern(p[i])
    }
    a ~ dnorm(0, 1.0E-6)
    sla ~ dnorm(0, 1.0E-6)
    time ~ dnorm(0, 1.0E-6)
    height ~ dnorm(0, 1.0E-6)
    sm ~ dnorm(0, 1.0E-6)
    andisp ~ dnorm(0, 1.0E-6)
    sd ~ dnorm(0, 1.0E-6)
    }
    ",fill=TRUE)
sink()

#JAGS statistical analysis
jags.data<-list(y=blr78$status,
                x=stdsla,
                o=stdtime,
                q=stdheight,
                u=stdsm,
                r2=blr78$dispersal2)
inits<-function()(list(a=0, sla=0, time=0, height=0, sm=0, sd=0.1))
parameters<-c("a","sla","time","height","andisp","sm", "sd", "pSLA_animal","pSLA_notanimal","ptime_animal","ptime_notanimal","pheight_animal","pheight_notanimal")
ni<-50e3;nb<-ni/2;nt<-5;nc<-3
modelnov17<-jags(jags.data,inits,parameters,"blognov17.txt",n.chains=nc,n.thin=nt,n.iter=ni,n.burnin=nb)

save.image("blogrnov.RData")
modelnov17
