# Supplementary material for: Traits explain invasion of alien plants into tropical rainforests
Source: Ecol Evol. 2021 Mar 25;11(9):3808–19. doi: 10.1002/ece3.7206 (PMC8093684; doi:10.1002/ece3.7206)
Supplement: Supplementary file 5 [file ECE3-11-3808-s003.txt]

### File S13. R code for multiple regression analysis: predicted density as a function of traits (model 2)


ab24ins <- read.csv("abundancemodeldata-11september2017.csv")
ab24ins$timereal <- as.numeric(ab24ins$timereal)
#standardized SLA
sla2 <- ab24ins$sla
msla2 <- mean(sla2)
sdsla2 <- sd(sla2)
stdsla2<- (sla2-msla2)/(2*sdsla2)

#standardized H
height2 <- ab24ins$heightescapedata
mheight2 <- mean(height2)
sdheight2 <- sd(height2)
stdheight2 <- (height2-mheight2)/(2*sdheight2)

#standardized time
time2 <- ab24ins$timereal
mtime2 <- mean(time2)
sdtime2 <- sd(time2)
stdtime2 <- (time2-mtime2)/(2*sdtime2)

#standardized seedmass
sm2 <- ab24ins$sm
msm2 <- mean(sm2)
sdsm2 <- sd(sm2)
stdsm2 <- (sm2-msm2)/(2*sdsm2)

aa <- stdsla2
bb <- stdheight2
cc <- stdtime2
dd <- stdsm2
ee <- ab24ins$dispersal2
ff <- ab24ins$ldm

sink(paste(getwd(),"/bmlrnov17.txt",sep=""))
cat("
    model
    {
    for (i in 1:23) 
    {
    ff[i] ~ dnorm( mu[i], tau) #for density model (eq2)
    mu[i] <- gg +
    sla*(aa[i]) +
    height*(bb[i]) +
    time*(cc[i]) +
    sm*(dd[i]) +
    andis*(ee[i]) 
    }
    gg ~ dnorm(0, 0.001) #intercept
    sla ~ dnorm(0, 0.001) #SLA
    height ~ dnorm(0, 0.001) #height
    time ~ dnorm(0, 0.001) #time
    sm ~ dnorm(0, 0.001) #seedmass
    andis ~ dnorm(0, 0.001) #animal dispersed
    tau ~ dgamma(0.001, 0.001)
    sigma2 <- 1/tau # regression standard deviation
    }
    ",fill=TRUE)
sink()

#############################
### JAGS statistical analysis
#############################
jags.data24in3v<-list(ff=ab24ins$ldm,
                      aa=stdsla2,
                      cc = stdtime2,
                      bb=stdheight2,
                      dd=stdsm2,
                      ee=ab24ins$dispersal2)

inits<-function()(list(gg=0, sla=0, height=0, time=0, sm=0, andis=0, tau=0.1))
parameters<-c("gg","sla","height","time","sm", "andis")
ni<-50e3;nb<-ni/2;nt<-5;nc<-3
modelbmlr24nov17<-jags(jags.data24in3v,inits,parameters,"bmlrnov17.txt",n.chains=nc,n.thin=nt,n.iter=ni,n.burnin=nb)
save.image("bmlr24nov17.RData")
modelbmlr24nov17
