# Supplementary material for: Traits explain invasion of alien plants into tropical rainforests
Source: Ecol Evol. 2021 Mar 25;11(9):3808–19. doi: 10.1002/ece3.7206 (PMC8093684; doi:10.1002/ece3.7206)
Supplement: Supplementary file 6 [file ECE3-11-3808-s002.txt]

### File S14. R code used in multiple regression analysis of dispersal distance in this study (model 3)


ab24f <- read.csv2("spread_distance2020.csv")
ab24f <- read.csv("speciesdistancedata-aug2017.csv")
ab24f$lmediand <- log(ab24f$mediand)
dispersal2 <- ab24f$dispersal2
dlmed <- ab24f$lmediand

#standardized SLA
sla3 <- ab24f$sla
msla3 <- mean(sla3)
sdsla3 <- sd(sla3)
stdsla3<- (sla3-msla3)/(2*sdsla3)

#standardized time
time3 <- ab24f$timereal
mtime3 <- mean(time3)
sdtime3 <- sd(time3)
stdtime3 <- (time3-mtime3)/(2*sdtime3)

#standardized seedmass
sm3 <- ab24f$sm
msm3 <- mean(sm3)
sdsm3 <- sd(sm3)
stdsm3 <- (sm3-msm3)/(2*sdsm3)

#standardized height
height3 <- ab24f$height
mheight3 <- mean(height3)
sdheight3 <- sd(height3)
stdheight3 <- (height3-mheight3)/(2*sdheight3)


ll <- stdsla3
mm <- stdheight3
nn <- stdtime3
oo <- stdsm3
pp <- ab24f$dispersal2
qq <- dlmed


#model using log-transformed median species distance
sink(paste(getwd(),"/bmlr24fnov17.txt",sep=""))
cat("
    model
    {
    for (i in 1:22) 
    {
    qq[i] ~ dnorm( mu[i], tau ) #for distance to gardens model (eq3)
    mu[i] <- hh +
    sla*(ll[i]) + 
    height*(mm[i]) + 
    time*(nn[i]) + 
    sm*(oo[i]) + 
    andis*(pp[i])
    
    }
    hh ~ dnorm(0, 0.001) #intercept
    sla ~ dnorm(0, 0.001) #sla
    height ~ dnorm(0, 0.001) #height
    time ~ dnorm(0, 0.001) #time
    sm ~ dnorm(0, 0.001) #seedmass
    andis ~ dnorm(0, 0.001) #animal dispersed
    tau ~ dgamma(0.001, 0.001)
    sigma2 <- 1/tau # regression standard deviation
    }
    ",fill=TRUE)
sink()

##############################
### JAGS statistical analysis
##############################
jags.datanov17med<-list(qq=dlmed,ll=stdsla3,mm=stdheight3,nn=stdtime3,oo=stdsm3, pp=ab24f$dispersal2)

inits<-function()(list(hh=0, sla=0,height=0,time=0,sm=0,andis=0,tau=0.1))                      
parameters<-c("hh",”sla,”height”,”time”,”sm”, “andis”,”sigma”)
ni<-5e3;nb<-ni/2;nt<-5;nc<-3
bmlr24fnov17med<-jags(jags.datanov17med,inits,parameters,"bmlr24fnov17.txt",n.chains=nc,n.thin=nt,n.iter=ni,n.burnin=nb)
save.image("bmlr24fnov17med.RData")
bmlr24fnov17med
